# Supplementary material for: The Trajectory of Nutritional Status and Physical Activity before and after Transcatheter Aortic Valve Implantation
Source: Nutrients. 2022 Dec 2;14(23):5137. doi: 10.3390/nu14235137 (PMC9740426; doi:10.3390/nu14235137)
Supplement: Supplementary file 1 [file nutrients-14-05137-s001.zip]

Archive with 1 entries (1 files):
- nutrients-2014167-supplementary.pdf
